# Supplementary material for: Divide and conquer: genetics, mechanism, and evolution of the ferrous iron transporter Feo in Helicobacter pylori
Source: Front Microbiol. 2023 Jul 4;14:1219359. doi: 10.3389/fmicb.2023.1219359 (PMC10353542; doi:10.3389/fmicb.2023.1219359)
Supplement: Supplementary file 3 [file Data_Sheet_3.xlsx]

## Sheet: Data Sheet 3 (1)
Supplementary dataset 1. Operons predicted by ProOpDB for H. pylori Shi112. Each row represents an independent trasncription unit made up of the corresponding locus tags (columns).
hhp-HPSH112_00020	hhp-HPSH112_00015	hhp-HPSH112_00010	hhp-HPSH112_00005
hhp-HPSH112_00025	hhp-HPSH112_00030
hhp-HPSH112_00050	hhp-HPSH112_00045
hhp-HPSH112_00055	hhp-HPSH112_00060
hhp-HPSH112_00065
hhp-HPSH112_00070	hhp-HPSH112_00075	hhp-HPSH112_00080
hhp-HPSH112_00085
hhp-HPSH112_00090	hhp-HPSH112_00095
hhp-HPSH112_00105	hhp-HPSH112_00100
hhp-HPSH112_00110
hhp-HPSH112_00115
hhp-HPSH112_00120
hhp-HPSH112_00125
hhp-HPSH112_00130
hhp-HPSH112_00135
hhp-HPSH112_00145	hhp-HPSH112_00140
hhp-HPSH112_00150	hhp-HPSH112_00155	hhp-HPSH112_00160	hhp-HPSH112_00165	hhp-HPSH112_00170	hhp-HPSH112_00175	hhp-HPSH112_00180	hhp-HPSH112_00185	hhp-HPSH112_00190	hhp-HPSH112_00195
hhp-HPSH112_00200	hhp-HPSH112_00205	hhp-HPSH112_00210
hhp-HPSH112_00215
hhp-HPSH112_00240	hhp-HPSH112_00235	hhp-HPSH112_00230	hhp-HPSH112_00225	hhp-HPSH112_00220
hhp-HPSH112_00250	hhp-HPSH112_00245
hhp-HPSH112_00255
hhp-HPSH112_00260
hhp-HPSH112_00265	hhp-HPSH112_00270
hhp-HPSH112_00285	hhp-HPSH112_00290
hhp-HPSH112_00305	hhp-HPSH112_00310	hhp-HPSH112_00315	hhp-HPSH112_00320
hhp-HPSH112_00345	hhp-HPSH112_00340	hhp-HPSH112_00335	hhp-HPSH112_00330	hhp-HPSH112_00325
hhp-HPSH112_00355	hhp-HPSH112_00350
hhp-HPSH112_00365	hhp-HPSH112_00360	hhp-HPSH112_t08192
hhp-HPSH112_00370	hhp-HPSH112_00375
hhp-HPSH112_00380
hhp-HPSH112_00385
hhp-HPSH112_00390
hhp-HPSH112_00395
hhp-HPSH112_00405	hhp-HPSH112_00400
hhp-HPSH112_00415	hhp-HPSH112_00410
hhp-HPSH112_00425	hhp-HPSH112_00420
hhp-HPSH112_00435	hhp-HPSH112_00430
hhp-HPSH112_00440	hhp-HPSH112_00445
hhp-HPSH112_00450
hhp-HPSH112_00455
hhp-HPSH112_00460
hhp-HPSH112_00465
hhp-HPSH112_00470
hhp-HPSH112_00475	hhp-HPSH112_00480
hhp-HPSH112_00485
hhp-HPSH112_00495	hhp-HPSH112_00490
hhp-HPSH112_00500
hhp-HPSH112_00515	hhp-HPSH112_00510	hhp-HPSH112_00505
hhp-HPSH112_00540	hhp-HPSH112_00535	hhp-HPSH112_00530
hhp-HPSH112_00545	hhp-HPSH112_00550
hhp-HPSH112_00560	hhp-HPSH112_00555
hhp-HPSH112_00565	hhp-HPSH112_00570
hhp-HPSH112_00575
hhp-HPSH112_00580
hhp-HPSH112_00585	hhp-HPSH112_00590	hhp-HPSH112_00595	hhp-HPSH112_00600	hhp-HPSH112_00605
hhp-HPSH112_00610	hhp-HPSH112_00615
hhp-HPSH112_00620
hhp-HPSH112_00625
hhp-HPSH112_00635	hhp-HPSH112_00630
hhp-HPSH112_00640	hhp-HPSH112_00645
hhp-HPSH112_00650
hhp-HPSH112_00655
hhp-HPSH112_00675	hhp-HPSH112_00670	hhp-HPSH112_00665	hhp-HPSH112_00660
hhp-HPSH112_00680	hhp-HPSH112_00685
hhp-HPSH112_00690
hhp-HPSH112_00695
hhp-HPSH112_00700	hhp-HPSH112_00705	hhp-HPSH112_00710	hhp-HPSH112_00715	hhp-HPSH112_00720	hhp-HPSH112_00725	hhp-HPSH112_00730	hhp-HPSH112_00735
hhp-HPSH112_00740
hhp-HPSH112_00745
hhp-HPSH112_00750	hhp-HPSH112_00755	hhp-HPSH112_00760	hhp-HPSH112_00765	hhp-HPSH112_00770	hhp-HPSH112_00775
hhp-HPSH112_00780
hhp-HPSH112_00785
hhp-HPSH112_00790
hhp-HPSH112_00810	hhp-HPSH112_00805	hhp-HPSH112_00800	hhp-HPSH112_00795
hhp-HPSH112_00830	hhp-HPSH112_00825	hhp-HPSH112_00820	hhp-HPSH112_00815
hhp-HPSH112_00850	hhp-HPSH112_00845	hhp-HPSH112_00840	hhp-HPSH112_00835
hhp-HPSH112_00855	hhp-HPSH112_00860	hhp-HPSH112_00865
hhp-HPSH112_00880	hhp-HPSH112_00875	hhp-HPSH112_00870
hhp-HPSH112_00885	hhp-HPSH112_00890	hhp-HPSH112_00895	hhp-HPSH112_00900	hhp-HPSH112_00905	hhp-HPSH112_00910
hhp-HPSH112_00930
hhp-HPSH112_00950	hhp-HPSH112_00945	hhp-HPSH112_00940	hhp-HPSH112_00935
hhp-HPSH112_00955	hhp-HPSH112_00960	hhp-HPSH112_00965
hhp-HPSH112_00970	hhp-HPSH112_00975
hhp-HPSH112_01000	hhp-HPSH112_00995	hhp-HPSH112_00990	hhp-HPSH112_00985	hhp-HPSH112_00980
hhp-HPSH112_01025	hhp-HPSH112_01020	hhp-HPSH112_01015	hhp-HPSH112_01010	hhp-HPSH112_01005
hhp-HPSH112_01030
hhp-HPSH112_01035	hhp-HPSH112_01040	hhp-HPSH112_01045	hhp-HPSH112_01050	hhp-HPSH112_01055	hhp-HPSH112_01060	hhp-HPSH112_01065
hhp-HPSH112_01070
hhp-HPSH112_01085
hhp-HPSH112_01095	hhp-HPSH112_01090
hhp-HPSH112_01100	hhp-HPSH112_01105
hhp-HPSH112_01110
hhp-HPSH112_01120	hhp-HPSH112_01115
hhp-HPSH112_01125	hhp-HPSH112_01130	hhp-HPSH112_01135	hhp-HPSH112_01140	hhp-HPSH112_01145
hhp-HPSH112_01150
hhp-HPSH112_01155
hhp-HPSH112_01160	hhp-HPSH112_01165
hhp-HPSH112_01170
hhp-HPSH112_01175	hhp-HPSH112_01180
hhp-HPSH112_01185	hhp-HPSH112_01190	hhp-HPSH112_01195	hhp-HPSH112_01200	hhp-HPSH112_01205	hhp-HPSH112_01210
hhp-HPSH112_01225	hhp-HPSH112_01230
hhp-HPSH112_01235
hhp-HPSH112_01245	hhp-HPSH112_01240
hhp-HPSH112_01250	hhp-HPSH112_01255	hhp-HPSH112_01260
hhp-HPSH112_01275	hhp-HPSH112_01280	hhp-HPSH112_01285	hhp-HPSH112_01290	hhp-HPSH112_01295	hhp-HPSH112_01300	hhp-HPSH112_01305
hhp-HPSH112_01310	hhp-HPSH112_01315	hhp-HPSH112_01320	hhp-HPSH112_01325
hhp-HPSH112_01335	hhp-HPSH112_01330
hhp-HPSH112_01340	hhp-HPSH112_01345
hhp-HPSH112_01360	hhp-HPSH112_01365
hhp-HPSH112_01380
hhp-HPSH112_01385
hhp-HPSH112_01390
hhp-HPSH112_01395
hhp-HPSH112_01400
hhp-HPSH112_01415
hhp-HPSH112_01430	hhp-HPSH112_01425	hhp-HPSH112_01420
hhp-HPSH112_01435
hhp-HPSH112_01440
hhp-HPSH112_01445
hhp-HPSH112_01450	hhp-HPSH112_01455	hhp-HPSH112_01460	hhp-HPSH112_01465
hhp-HPSH112_01470
hhp-HPSH112_01475
hhp-HPSH112_01515	hhp-HPSH112_01510	hhp-HPSH112_01505	hhp-HPSH112_01500	hhp-HPSH112_01495	hhp-HPSH112_01490	hhp-HPSH112_01485	hhp-HPSH112_01480
hhp-HPSH112_01530	hhp-HPSH112_01525	hhp-HPSH112_01520
hhp-HPSH112_01535	hhp-HPSH112_01540	hhp-HPSH112_01545
hhp-HPSH112_01555	hhp-HPSH112_01550
hhp-HPSH112_01560	hhp-HPSH112_01565	hhp-HPSH112_01570
hhp-HPSH112_01575	hhp-HPSH112_01580	hhp-HPSH112_01585	hhp-HPSH112_01590	hhp-HPSH112_01595
hhp-HPSH112_01605	hhp-HPSH112_01600
hhp-HPSH112_01610	hhp-HPSH112_01615
hhp-HPSH112_01620
hhp-HPSH112_01625	hhp-HPSH112_01630	hhp-HPSH112_01635	hhp-HPSH112_01640	hhp-HPSH112_01645	hhp-HPSH112_01650	hhp-HPSH112_01655	hhp-HPSH112_01660	hhp-HPSH112_01665	hhp-HPSH112_01670	hhp-HPSH112_01675	hhp-HPSH112_01680
hhp-HPSH112_01685	hhp-HPSH112_01690	hhp-HPSH112_01695	hhp-HPSH112_01700
hhp-HPSH112_01705
hhp-HPSH112_01710	hhp-HPSH112_01715	hhp-HPSH112_01720	hhp-HPSH112_01725	hhp-HPSH112_01730	hhp-HPSH112_01735	hhp-HPSH112_01740
hhp-HPSH112_01745	hhp-HPSH112_01750	hhp-HPSH112_01755	hhp-HPSH112_01760	hhp-HPSH112_01765
hhp-HPSH112_01770
hhp-HPSH112_01775
hhp-HPSH112_01780	hhp-HPSH112_01785
hhp-HPSH112_01790	hhp-HPSH112_01795	hhp-HPSH112_01800	hhp-HPSH112_01805	hhp-HPSH112_01810	hhp-HPSH112_01815	hhp-HPSH112_01820
hhp-HPSH112_01825	hhp-HPSH112_01830	hhp-HPSH112_01835	hhp-HPSH112_01840
hhp-HPSH112_01845	hhp-HPSH112_01850
hhp-HPSH112_01860	hhp-HPSH112_01855
hhp-HPSH112_01865	hhp-HPSH112_01870
hhp-HPSH112_01875
hhp-HPSH112_01890	hhp-HPSH112_01885	hhp-HPSH112_01880
hhp-HPSH112_01905	hhp-HPSH112_01900	hhp-HPSH112_01895
hhp-HPSH112_01910
hhp-HPSH112_01915
hhp-HPSH112_01920	hhp-HPSH112_01925	hhp-HPSH112_01930	hhp-HPSH112_01935
hhp-HPSH112_01945	hhp-HPSH112_01940
hhp-HPSH112_01950	hhp-HPSH112_01955	hhp-HPSH112_01960	hhp-HPSH112_01965	hhp-HPSH112_01970
hhp-HPSH112_01975
hhp-HPSH112_01980	hhp-HPSH112_01985
hhp-HPSH112_02000	hhp-HPSH112_01995	hhp-HPSH112_01990
hhp-HPSH112_02005	hhp-HPSH112_02010	hhp-HPSH112_02015	hhp-HPSH112_02020	hhp-HPSH112_02025	hhp-HPSH112_02030	hhp-HPSH112_02035	hhp-HPSH112_02040
hhp-HPSH112_02050	hhp-HPSH112_02045
hhp-HPSH112_02085	hhp-HPSH112_02080	hhp-HPSH112_02075	hhp-HPSH112_02070	hhp-HPSH112_02065
hhp-HPSH112_02090
hhp-HPSH112_02095
hhp-HPSH112_02100	hhp-HPSH112_02105	hhp-HPSH112_02110	hhp-HPSH112_02115	hhp-HPSH112_02120
hhp-HPSH112_02125
hhp-HPSH112_02130
hhp-HPSH112_02135
hhp-HPSH112_02170	hhp-HPSH112_02165	hhp-HPSH112_02160	hhp-HPSH112_02155	hhp-HPSH112_02150	hhp-HPSH112_02145	hhp-HPSH112_02140
hhp-HPSH112_02175
hhp-HPSH112_02205	hhp-HPSH112_02200	hhp-HPSH112_02195	hhp-HPSH112_02190	hhp-HPSH112_02185	hhp-HPSH112_02180	hhp-HPSH112_t08202
hhp-HPSH112_02210
hhp-HPSH112_02220	hhp-HPSH112_02215
hhp-HPSH112_02225	hhp-HPSH112_02230	hhp-HPSH112_02235	hhp-HPSH112_02240	hhp-HPSH112_02245	hhp-HPSH112_02250	hhp-HPSH112_02255
hhp-HPSH112_02260	hhp-HPSH112_02265	hhp-HPSH112_02270	hhp-HPSH112_02275	hhp-HPSH112_02280
hhp-HPSH112_02285
hhp-HPSH112_02290
hhp-HPSH112_02295
hhp-HPSH112_02305	hhp-HPSH112_02300
hhp-HPSH112_02310	hhp-HPSH112_02315
hhp-HPSH112_02320	hhp-HPSH112_02325	hhp-HPSH112_02330	hhp-HPSH112_02335	hhp-HPSH112_02340	hhp-HPSH112_02345	hhp-HPSH112_02350	hhp-HPSH112_02355	hhp-HPSH112_02360	hhp-HPSH112_02365	hhp-HPSH112_02370
hhp-HPSH112_02375
hhp-HPSH112_02390	hhp-HPSH112_02385	hhp-HPSH112_02380
hhp-HPSH112_02395
hhp-HPSH112_02400
hhp-HPSH112_02420	hhp-HPSH112_02415	hhp-HPSH112_02410	hhp-HPSH112_02405
hhp-HPSH112_02455	hhp-HPSH112_02450	hhp-HPSH112_02445	hhp-HPSH112_02440	hhp-HPSH112_02435	hhp-HPSH112_02430	hhp-HPSH112_02425
hhp-HPSH112_02510	hhp-HPSH112_02505	hhp-HPSH112_02500	hhp-HPSH112_02495	hhp-HPSH112_02490	hhp-HPSH112_02485	hhp-HPSH112_02480	hhp-HPSH112_02475	hhp-HPSH112_02470	hhp-HPSH112_02465
hhp-HPSH112_02515
hhp-HPSH112_02525	hhp-HPSH112_02520
hhp-HPSH112_02530	hhp-HPSH112_02535	hhp-HPSH112_02540
hhp-HPSH112_02545
hhp-HPSH112_02560	hhp-HPSH112_02565	hhp-HPSH112_02570	hhp-HPSH112_02575
hhp-HPSH112_02580
hhp-HPSH112_02585
hhp-HPSH112_02590
hhp-HPSH112_02595
hhp-HPSH112_02610
hhp-HPSH112_02615
hhp-HPSH112_02620
hhp-HPSH112_02625
hhp-HPSH112_02630
hhp-HPSH112_02635
hhp-HPSH112_02640
hhp-HPSH112_02645
hhp-HPSH112_02650
hhp-HPSH112_02655
hhp-HPSH112_02660	hhp-HPSH112_02665	hhp-HPSH112_02670	hhp-HPSH112_02675	hhp-HPSH112_02680	hhp-HPSH112_02685	hhp-HPSH112_02690	hhp-HPSH112_02695	hhp-HPSH112_02700	hhp-HPSH112_02705	hhp-HPSH112_02710	hhp-HPSH112_02715	hhp-HPSH112_02720
hhp-HPSH112_02725
hhp-HPSH112_02730	hhp-HPSH112_02735
hhp-HPSH112_02740
hhp-HPSH112_02750	hhp-HPSH112_02745
hhp-HPSH112_02755
hhp-HPSH112_02760	hhp-HPSH112_02765	hhp-HPSH112_02770
hhp-HPSH112_02800	hhp-HPSH112_02795	hhp-HPSH112_02790	hhp-HPSH112_02785	hhp-HPSH112_02780	hhp-HPSH112_02775
hhp-HPSH112_02805
hhp-HPSH112_02815	hhp-HPSH112_02810	hhp-HPSH112_t08206
hhp-HPSH112_02820
hhp-HPSH112_02825	hhp-HPSH112_02830
hhp-HPSH112_02835	hhp-HPSH112_02840
hhp-HPSH112_02845
hhp-HPSH112_02850
hhp-HPSH112_02855
hhp-HPSH112_02865	hhp-HPSH112_02860
hhp-HPSH112_02885	hhp-HPSH112_02880	hhp-HPSH112_02875	hhp-HPSH112_02870
hhp-HPSH112_02890
hhp-HPSH112_02900	hhp-HPSH112_02895
hhp-HPSH112_02905	hhp-HPSH112_02910
hhp-HPSH112_02915
hhp-HPSH112_02940	hhp-HPSH112_02935	hhp-HPSH112_02930	hhp-HPSH112_02925	hhp-HPSH112_02920
hhp-HPSH112_02945
hhp-HPSH112_02950	hhp-HPSH112_02955	hhp-HPSH112_02960	hhp-HPSH112_02965
hhp-HPSH112_02970
hhp-HPSH112_02975
hhp-HPSH112_02980
hhp-HPSH112_02985
hhp-HPSH112_02990
hhp-HPSH112_02995	hhp-HPSH112_03000	hhp-HPSH112_03005	hhp-HPSH112_03010	hhp-HPSH112_03015
hhp-HPSH112_03020	hhp-HPSH112_03025
hhp-HPSH112_03030	hhp-HPSH112_03035	hhp-HPSH112_03040	hhp-HPSH112_03045	hhp-HPSH112_03050	hhp-HPSH112_03055
hhp-HPSH112_03060
hhp-HPSH112_03070	hhp-HPSH112_03065
hhp-HPSH112_03075
hhp-HPSH112_03080
hhp-HPSH112_03085
hhp-HPSH112_03090
hhp-HPSH112_03095
hhp-HPSH112_03100
hhp-HPSH112_03105
hhp-HPSH112_03110	hhp-HPSH112_03115	hhp-HPSH112_03120	hhp-HPSH112_03125	hhp-HPSH112_03130	hhp-HPSH112_03135	hhp-HPSH112_03140
hhp-HPSH112_03150	hhp-HPSH112_03145
hhp-HPSH112_03155
hhp-HPSH112_03160
hhp-HPSH112_03165	hhp-HPSH112_03170
hhp-HPSH112_03180	hhp-HPSH112_03175
hhp-HPSH112_03185	hhp-HPSH112_03190
hhp-HPSH112_03195
hhp-HPSH112_03240	hhp-HPSH112_03235	hhp-HPSH112_03230	hhp-HPSH112_03225	hhp-HPSH112_03220	hhp-HPSH112_03215	hhp-HPSH112_03210	hhp-HPSH112_03205	hhp-HPSH112_03200
hhp-HPSH112_03270	hhp-HPSH112_03265	hhp-HPSH112_03260	hhp-HPSH112_03255	hhp-HPSH112_03250	hhp-HPSH112_03245
hhp-HPSH112_03285	hhp-HPSH112_t08208
hhp-HPSH112_03315	hhp-HPSH112_03310	hhp-HPSH112_03305	hhp-HPSH112_03300	hhp-HPSH112_03295	hhp-HPSH112_03290
hhp-HPSH112_03320
hhp-HPSH112_03325	hhp-HPSH112_03330	hhp-HPSH112_03335	hhp-HPSH112_03340
hhp-HPSH112_03375	hhp-HPSH112_03380	hhp-HPSH112_03385	hhp-HPSH112_03390	hhp-HPSH112_03395
hhp-HPSH112_03400
hhp-HPSH112_03405
hhp-HPSH112_03410
hhp-HPSH112_03415
hhp-HPSH112_03425	hhp-HPSH112_03420
hhp-HPSH112_03430
hhp-HPSH112_03435	hhp-HPSH112_03440	hhp-HPSH112_03445	hhp-HPSH112_03450
hhp-HPSH112_03455
hhp-HPSH112_03460
hhp-HPSH112_03465
hhp-HPSH112_03470
hhp-HPSH112_03480	hhp-HPSH112_03475
hhp-HPSH112_03485
hhp-HPSH112_03490
hhp-HPSH112_03525	hhp-HPSH112_03520	hhp-HPSH112_03515	hhp-HPSH112_03510	hhp-HPSH112_03505
hhp-HPSH112_03540	hhp-HPSH112_03535	hhp-HPSH112_03530
hhp-HPSH112_03550	hhp-HPSH112_03545
hhp-HPSH112_03555
hhp-HPSH112_03570	hhp-HPSH112_03565	hhp-HPSH112_03560
hhp-HPSH112_03575
hhp-HPSH112_03580	hhp-HPSH112_03585
hhp-HPSH112_03595	hhp-HPSH112_03590
hhp-HPSH112_03600
hhp-HPSH112_03605	hhp-HPSH112_03610
hhp-HPSH112_03615	hhp-HPSH112_03620
hhp-HPSH112_03625	hhp-HPSH112_03630
hhp-HPSH112_03635
hhp-HPSH112_03655
hhp-HPSH112_03660
hhp-HPSH112_03675	hhp-HPSH112_03670	hhp-HPSH112_03665
hhp-HPSH112_03735	hhp-HPSH112_03730	hhp-HPSH112_03725	hhp-HPSH112_03720	hhp-HPSH112_03715	hhp-HPSH112_03710	hhp-HPSH112_03705	hhp-HPSH112_03700	hhp-HPSH112_03695	hhp-HPSH112_03690	hhp-HPSH112_03685	hhp-HPSH112_03680
hhp-HPSH112_03740
hhp-HPSH112_03745	hhp-HPSH112_03750	hhp-HPSH112_03755	hhp-HPSH112_03760
hhp-HPSH112_03770	hhp-HPSH112_03765
hhp-HPSH112_03800	hhp-HPSH112_03795	hhp-HPSH112_03790	hhp-HPSH112_03785	hhp-HPSH112_03780	hhp-HPSH112_03775
hhp-HPSH112_03805
hhp-HPSH112_03810
hhp-HPSH112_03815
hhp-HPSH112_03820
hhp-HPSH112_03825
hhp-HPSH112_03830
hhp-HPSH112_03835
hhp-HPSH112_03860	hhp-HPSH112_03855	hhp-HPSH112_03850	hhp-HPSH112_03845	hhp-HPSH112_03840
hhp-HPSH112_03865
hhp-HPSH112_03890	hhp-HPSH112_03885	hhp-HPSH112_03880	hhp-HPSH112_03875	hhp-HPSH112_03870
hhp-HPSH112_03895	hhp-HPSH112_03900	hhp-HPSH112_03905	hhp-HPSH112_03910
hhp-HPSH112_03915
hhp-HPSH112_03945	hhp-HPSH112_03940	hhp-HPSH112_03935	hhp-HPSH112_03930	hhp-HPSH112_03925	hhp-HPSH112_03920
hhp-HPSH112_03950
hhp-HPSH112_03955
hhp-HPSH112_03960	hhp-HPSH112_03965
hhp-HPSH112_03970
hhp-HPSH112_03995	hhp-HPSH112_03990	hhp-HPSH112_03985	hhp-HPSH112_03980	hhp-HPSH112_03975
hhp-HPSH112_04005	hhp-HPSH112_04000
hhp-HPSH112_04010
hhp-HPSH112_04015	hhp-HPSH112_04020	hhp-HPSH112_04025	hhp-HPSH112_04030	hhp-HPSH112_04035
hhp-HPSH112_04040
hhp-HPSH112_04045
hhp-HPSH112_04055	hhp-HPSH112_04050
hhp-HPSH112_04060
hhp-HPSH112_04085	hhp-HPSH112_04080	hhp-HPSH112_04075	hhp-HPSH112_04070	hhp-HPSH112_04065
hhp-HPSH112_04090
hhp-HPSH112_04095	hhp-HPSH112_04100	hhp-HPSH112_04105
hhp-HPSH112_04110	hhp-HPSH112_04115	hhp-HPSH112_04120	hhp-HPSH112_04125	hhp-HPSH112_04130	hhp-HPSH112_04135	hhp-HPSH112_04140
hhp-HPSH112_04145	hhp-HPSH112_04150	hhp-HPSH112_04155	hhp-HPSH112_04160
hhp-HPSH112_04165	hhp-HPSH112_04170	hhp-HPSH112_04175	hhp-HPSH112_04180	hhp-HPSH112_04185
hhp-HPSH112_04190
hhp-HPSH112_04195
hhp-HPSH112_04200
hhp-HPSH112_04205
hhp-HPSH112_04210
hhp-HPSH112_04215
hhp-HPSH112_04220	hhp-HPSH112_04225	hhp-HPSH112_04230	hhp-HPSH112_04235	hhp-HPSH112_04240
hhp-HPSH112_04245
hhp-HPSH112_04265	hhp-HPSH112_04260	hhp-HPSH112_04255	hhp-HPSH112_04250
hhp-HPSH112_04270	hhp-HPSH112_04275
hhp-HPSH112_04280
hhp-HPSH112_04285
hhp-HPSH112_04290
hhp-HPSH112_04300	hhp-HPSH112_04295
hhp-HPSH112_04305	hhp-HPSH112_04310	hhp-HPSH112_04315	hhp-HPSH112_04320	hhp-HPSH112_04325	hhp-HPSH112_04330	hhp-HPSH112_04335	hhp-HPSH112_04340
hhp-HPSH112_04350	hhp-HPSH112_04345
hhp-HPSH112_04355
hhp-HPSH112_04360
hhp-HPSH112_04365
hhp-HPSH112_04370
hhp-HPSH112_04375
hhp-HPSH112_04380
hhp-HPSH112_04390	hhp-HPSH112_04385
hhp-HPSH112_04395	hhp-HPSH112_04400	hhp-HPSH112_04405	hhp-HPSH112_04410	hhp-HPSH112_04415	hhp-HPSH112_04420	hhp-HPSH112_04425	hhp-HPSH112_04430
hhp-HPSH112_04450	hhp-HPSH112_04445	hhp-HPSH112_04440	hhp-HPSH112_04435
hhp-HPSH112_04455
hhp-HPSH112_04480	hhp-HPSH112_04475	hhp-HPSH112_04470	hhp-HPSH112_04465	hhp-HPSH112_04460
hhp-HPSH112_04485
hhp-HPSH112_04490
hhp-HPSH112_04495
hhp-HPSH112_04500
hhp-HPSH112_04525	hhp-HPSH112_04520	hhp-HPSH112_04515
hhp-HPSH112_04530
hhp-HPSH112_04535
hhp-HPSH112_04560	hhp-HPSH112_04555	hhp-HPSH112_04550	hhp-HPSH112_04545	hhp-HPSH112_04540
hhp-HPSH112_04565	hhp-HPSH112_04570
hhp-HPSH112_04580	hhp-HPSH112_04575
hhp-HPSH112_04585
hhp-HPSH112_04590	hhp-HPSH112_04595
hhp-HPSH112_04600
hhp-HPSH112_04605
hhp-HPSH112_04610
hhp-HPSH112_04615
hhp-HPSH112_04625	hhp-HPSH112_04620
hhp-HPSH112_04630	hhp-HPSH112_04635
hhp-HPSH112_04640
hhp-HPSH112_04655	hhp-HPSH112_04650	hhp-HPSH112_04645
hhp-HPSH112_04660
hhp-HPSH112_04670	hhp-HPSH112_04665
hhp-HPSH112_04675
hhp-HPSH112_04680
hhp-HPSH112_04685
hhp-HPSH112_04690
hhp-HPSH112_04705	hhp-HPSH112_04700	hhp-HPSH112_04695
hhp-HPSH112_04715	hhp-HPSH112_04710
hhp-HPSH112_04720	hhp-HPSH112_04725	hhp-HPSH112_04730
hhp-HPSH112_04735	hhp-HPSH112_04740
hhp-HPSH112_04745	hhp-HPSH112_04750
hhp-HPSH112_04755
hhp-HPSH112_04760
hhp-HPSH112_04765
hhp-HPSH112_04775	hhp-HPSH112_04770
hhp-HPSH112_04780
hhp-HPSH112_04785
hhp-HPSH112_04790	hhp-HPSH112_04795
hhp-HPSH112_04800
hhp-HPSH112_04805	hhp-HPSH112_04810	hhp-HPSH112_04815	hhp-HPSH112_04820	hhp-HPSH112_04825	hhp-HPSH112_04830	hhp-HPSH112_04835	hhp-HPSH112_04840	hhp-HPSH112_04845	hhp-HPSH112_04850
hhp-HPSH112_04855
hhp-HPSH112_04860
hhp-HPSH112_04870	hhp-HPSH112_04865
hhp-HPSH112_04900	hhp-HPSH112_04895	hhp-HPSH112_04890	hhp-HPSH112_04885	hhp-HPSH112_04880	hhp-HPSH112_04875
hhp-HPSH112_04910
hhp-HPSH112_04915
hhp-HPSH112_04930	hhp-HPSH112_04925	hhp-HPSH112_04920
hhp-HPSH112_04935	hhp-HPSH112_04940
hhp-HPSH112_04945
hhp-HPSH112_04985	hhp-HPSH112_04980	hhp-HPSH112_04975	hhp-HPSH112_04970	hhp-HPSH112_04965	hhp-HPSH112_04960	hhp-HPSH112_04955	hhp-HPSH112_04950
hhp-HPSH112_04995	hhp-HPSH112_04990
hhp-HPSH112_05015
hhp-HPSH112_05020
hhp-HPSH112_05045	hhp-HPSH112_05040	hhp-HPSH112_05035	hhp-HPSH112_05030	hhp-HPSH112_05025
hhp-HPSH112_05050	hhp-HPSH112_05055	hhp-HPSH112_05060
hhp-HPSH112_05065
hhp-HPSH112_05070	hhp-HPSH112_05075	hhp-HPSH112_05080
hhp-HPSH112_05090	hhp-HPSH112_05085
hhp-HPSH112_05095
hhp-HPSH112_05100
hhp-HPSH112_05105	hhp-HPSH112_05110
hhp-HPSH112_05115
hhp-HPSH112_05120
hhp-HPSH112_05150	hhp-HPSH112_05145	hhp-HPSH112_05140	hhp-HPSH112_05135	hhp-HPSH112_05130	hhp-HPSH112_05125
hhp-HPSH112_05155
hhp-HPSH112_05160
hhp-HPSH112_05165
hhp-HPSH112_05175	hhp-HPSH112_05170
hhp-HPSH112_05180
hhp-HPSH112_05195	hhp-HPSH112_05190	hhp-HPSH112_05185
hhp-HPSH112_05200	hhp-HPSH112_05205	hhp-HPSH112_05210	hhp-HPSH112_05215	hhp-HPSH112_05220	hhp-HPSH112_05225	hhp-HPSH112_05230	hhp-HPSH112_05235	hhp-HPSH112_05240	hhp-HPSH112_05245	hhp-HPSH112_05250	hhp-HPSH112_05255	hhp-HPSH112_05260
hhp-HPSH112_05265
hhp-HPSH112_05270	hhp-HPSH112_05275
hhp-HPSH112_05290	hhp-HPSH112_05285	hhp-HPSH112_05280
hhp-HPSH112_05295
hhp-HPSH112_05300
hhp-HPSH112_05305	hhp-HPSH112_05310	hhp-HPSH112_05315
hhp-HPSH112_05340	hhp-HPSH112_05335	hhp-HPSH112_05330
hhp-HPSH112_05345
hhp-HPSH112_05350	hhp-HPSH112_05355
hhp-HPSH112_05360
hhp-HPSH112_05365
hhp-HPSH112_05370	hhp-HPSH112_05375
hhp-HPSH112_05380	hhp-HPSH112_05385
hhp-HPSH112_05390	hhp-HPSH112_05395	hhp-HPSH112_05400	hhp-HPSH112_05405
hhp-HPSH112_05410
hhp-HPSH112_05420	hhp-HPSH112_05425
hhp-HPSH112_05430
hhp-HPSH112_05440	hhp-HPSH112_05435
hhp-HPSH112_05445	hhp-HPSH112_05450	hhp-HPSH112_05455
hhp-HPSH112_05460
hhp-HPSH112_05470	hhp-HPSH112_05465
hhp-HPSH112_05475
hhp-HPSH112_05480
hhp-HPSH112_05485	hhp-HPSH112_05490	hhp-HPSH112_05495	hhp-HPSH112_05500	hhp-HPSH112_05505	hhp-HPSH112_05510
hhp-HPSH112_05515
hhp-HPSH112_05520
hhp-HPSH112_05525
hhp-HPSH112_05535	hhp-HPSH112_05530
hhp-HPSH112_05540
hhp-HPSH112_05555	hhp-HPSH112_05550	hhp-HPSH112_05545
hhp-HPSH112_05560
hhp-HPSH112_05655	hhp-HPSH112_05650	hhp-HPSH112_05645	hhp-HPSH112_05640	hhp-HPSH112_05635	hhp-HPSH112_05630	hhp-HPSH112_05625	hhp-HPSH112_05620	hhp-HPSH112_05615	hhp-HPSH112_05610	hhp-HPSH112_05605	hhp-HPSH112_05600	hhp-HPSH112_05595	hhp-HPSH112_05590	hhp-HPSH112_05585	hhp-HPSH112_05580	hhp-HPSH112_05575	hhp-HPSH112_05570	hhp-HPSH112_05565
hhp-HPSH112_05670
hhp-HPSH112_05675
hhp-HPSH112_05680
hhp-HPSH112_05685
hhp-HPSH112_05730	hhp-HPSH112_05725	hhp-HPSH112_05720	hhp-HPSH112_05715	hhp-HPSH112_05710	hhp-HPSH112_05705	hhp-HPSH112_05700
hhp-HPSH112_05735	hhp-HPSH112_05740
hhp-HPSH112_05745
hhp-HPSH112_05750	hhp-HPSH112_05755	hhp-HPSH112_05760	hhp-HPSH112_05765
hhp-HPSH112_05780	hhp-HPSH112_05775	hhp-HPSH112_05770
hhp-HPSH112_05785	hhp-HPSH112_05790
hhp-HPSH112_05795
hhp-HPSH112_05800
hhp-HPSH112_05805
hhp-HPSH112_05815	hhp-HPSH112_05810
hhp-HPSH112_05820	hhp-HPSH112_05825	hhp-HPSH112_05830	hhp-HPSH112_05835
hhp-HPSH112_05840
hhp-HPSH112_05845
hhp-HPSH112_05850
hhp-HPSH112_05855
hhp-HPSH112_05860
hhp-HPSH112_05875	hhp-HPSH112_05870	hhp-HPSH112_05865
hhp-HPSH112_05885	hhp-HPSH112_05880
hhp-HPSH112_05890	hhp-HPSH112_05895
hhp-HPSH112_05905	hhp-HPSH112_05900
hhp-HPSH112_05910
hhp-HPSH112_05915
hhp-HPSH112_05920
hhp-HPSH112_05930	hhp-HPSH112_05925
hhp-HPSH112_05935
hhp-HPSH112_05940
hhp-HPSH112_05945
hhp-HPSH112_05965	hhp-HPSH112_05960	hhp-HPSH112_05955	hhp-HPSH112_05950
hhp-HPSH112_05970
hhp-HPSH112_06000	hhp-HPSH112_05995	hhp-HPSH112_05990	hhp-HPSH112_05985	hhp-HPSH112_05980	hhp-HPSH112_05975
hhp-HPSH112_06010	hhp-HPSH112_06005	hhp-HPSH112_t08238
hhp-HPSH112_06015
hhp-HPSH112_06020
hhp-HPSH112_06025
hhp-HPSH112_06030
hhp-HPSH112_06040	hhp-HPSH112_06035
hhp-HPSH112_06070	hhp-HPSH112_06065	hhp-HPSH112_06060	hhp-HPSH112_06055	hhp-HPSH112_06050	hhp-HPSH112_06045
hhp-HPSH112_06085	hhp-HPSH112_06080	hhp-HPSH112_06075
hhp-HPSH112_06090	hhp-HPSH112_06095	hhp-HPSH112_06100
hhp-HPSH112_06105
hhp-HPSH112_06110
hhp-HPSH112_06115	hhp-HPSH112_06120	hhp-HPSH112_06125	hhp-HPSH112_06130	hhp-HPSH112_06135
hhp-HPSH112_06140
hhp-HPSH112_06145	hhp-HPSH112_06150
hhp-HPSH112_06155
hhp-HPSH112_06160	hhp-HPSH112_06165
hhp-HPSH112_06170	hhp-HPSH112_06175
hhp-HPSH112_06180
hhp-HPSH112_06190	hhp-HPSH112_06185
hhp-HPSH112_06195
hhp-HPSH112_06200
hhp-HPSH112_06255	hhp-HPSH112_06250	hhp-HPSH112_06245	hhp-HPSH112_06240	hhp-HPSH112_06235	hhp-HPSH112_06230	hhp-HPSH112_06225	hhp-HPSH112_06220	hhp-HPSH112_06215	hhp-HPSH112_06210	hhp-HPSH112_06205
hhp-HPSH112_06275	hhp-HPSH112_06270	hhp-HPSH112_06265	hhp-HPSH112_06260
hhp-HPSH112_06280	hhp-HPSH112_06285	hhp-HPSH112_06290	hhp-HPSH112_06295	hhp-HPSH112_06300	hhp-HPSH112_06305	hhp-HPSH112_06310	hhp-HPSH112_06315	hhp-HPSH112_06320	hhp-HPSH112_06325	hhp-HPSH112_06330	hhp-HPSH112_06335	hhp-HPSH112_06340	hhp-HPSH112_06345	hhp-HPSH112_06350	hhp-HPSH112_06355	hhp-HPSH112_06360	hhp-HPSH112_06365	hhp-HPSH112_06370	hhp-HPSH112_06375	hhp-HPSH112_06380
hhp-HPSH112_06385	hhp-HPSH112_06390
hhp-HPSH112_06400	hhp-HPSH112_06395
hhp-HPSH112_06430	hhp-HPSH112_06425	hhp-HPSH112_06420	hhp-HPSH112_06415	hhp-HPSH112_06410	hhp-HPSH112_06405
hhp-HPSH112_06435
hhp-HPSH112_06440
hhp-HPSH112_06445
hhp-HPSH112_06450
hhp-HPSH112_06455
hhp-HPSH112_06460	hhp-HPSH112_06465
hhp-HPSH112_06610	hhp-HPSH112_06605	hhp-HPSH112_06600	hhp-HPSH112_06595	hhp-HPSH112_06590	hhp-HPSH112_06585	hhp-HPSH112_06580	hhp-HPSH112_06575	hhp-HPSH112_06570	hhp-HPSH112_06565	hhp-HPSH112_06560	hhp-HPSH112_06555	hhp-HPSH112_06550	hhp-HPSH112_06545	hhp-HPSH112_06540	hhp-HPSH112_06535	hhp-HPSH112_06530	hhp-HPSH112_06525	hhp-HPSH112_06520	hhp-HPSH112_06515	hhp-HPSH112_06510	hhp-HPSH112_06505	hhp-HPSH112_06500	hhp-HPSH112_06495	hhp-HPSH112_06490	hhp-HPSH112_06485	hhp-HPSH112_06480	hhp-HPSH112_06475	hhp-HPSH112_06470
hhp-HPSH112_06615
hhp-HPSH112_06620
hhp-HPSH112_06640	hhp-HPSH112_06635	hhp-HPSH112_06630	hhp-HPSH112_06625
hhp-HPSH112_06645	hhp-HPSH112_06650	hhp-HPSH112_06655	hhp-HPSH112_06660
hhp-HPSH112_06675	hhp-HPSH112_06670	hhp-HPSH112_06665
hhp-HPSH112_06680
hhp-HPSH112_06685
hhp-HPSH112_06690
hhp-HPSH112_06695
hhp-HPSH112_06705	hhp-HPSH112_06700
hhp-HPSH112_06710	hhp-HPSH112_06715	hhp-HPSH112_06720
hhp-HPSH112_06770	hhp-HPSH112_06765	hhp-HPSH112_06760	hhp-HPSH112_06755	hhp-HPSH112_06750	hhp-HPSH112_06745	hhp-HPSH112_06740	hhp-HPSH112_06735
hhp-HPSH112_06775
hhp-HPSH112_06785	hhp-HPSH112_06780
hhp-HPSH112_06845	hhp-HPSH112_06840	hhp-HPSH112_06835	hhp-HPSH112_06830	hhp-HPSH112_06825	hhp-HPSH112_06820	hhp-HPSH112_06815	hhp-HPSH112_06810	hhp-HPSH112_06805	hhp-HPSH112_06800	hhp-HPSH112_06795	hhp-HPSH112_06790
hhp-HPSH112_06860	hhp-HPSH112_06855	hhp-HPSH112_06850
hhp-HPSH112_06865	hhp-HPSH112_06870	hhp-HPSH112_06875
hhp-HPSH112_06900	hhp-HPSH112_06895	hhp-HPSH112_06890	hhp-HPSH112_06885	hhp-HPSH112_06880
hhp-HPSH112_06905
hhp-HPSH112_06910	hhp-HPSH112_06915	hhp-HPSH112_06920	hhp-HPSH112_06925
hhp-HPSH112_06930
hhp-HPSH112_06935
hhp-HPSH112_06940	hhp-HPSH112_06945
hhp-HPSH112_06950
hhp-HPSH112_06955
hhp-HPSH112_06980	hhp-HPSH112_06975	hhp-HPSH112_06970
hhp-HPSH112_06985
hhp-HPSH112_06990
hhp-HPSH112_06995	hhp-HPSH112_07000
hhp-HPSH112_07005
hhp-HPSH112_07010	hhp-HPSH112_07015
hhp-HPSH112_07115	hhp-HPSH112_07110	hhp-HPSH112_07105	hhp-HPSH112_07100	hhp-HPSH112_07095	hhp-HPSH112_07090	hhp-HPSH112_07085	hhp-HPSH112_07080	hhp-HPSH112_07075	hhp-HPSH112_07070	hhp-HPSH112_07065	hhp-HPSH112_07060	hhp-HPSH112_07055	hhp-HPSH112_07050	hhp-HPSH112_07045	hhp-HPSH112_07040	hhp-HPSH112_07035	hhp-HPSH112_07030
hhp-HPSH112_07120
hhp-HPSH112_07135	hhp-HPSH112_07130	hhp-HPSH112_07125
hhp-HPSH112_07140
hhp-HPSH112_07145	hhp-HPSH112_07150	hhp-HPSH112_07155
hhp-HPSH112_07195	hhp-HPSH112_07190	hhp-HPSH112_07185	hhp-HPSH112_07180	hhp-HPSH112_07175	hhp-HPSH112_07170	hhp-HPSH112_07165	hhp-HPSH112_07160
hhp-HPSH112_07200
hhp-HPSH112_07205
hhp-HPSH112_07225	hhp-HPSH112_07220	hhp-HPSH112_07215	hhp-HPSH112_07210
hhp-HPSH112_07230
hhp-HPSH112_07235
hhp-HPSH112_07250	hhp-HPSH112_07245	hhp-HPSH112_07240
hhp-HPSH112_07255
hhp-HPSH112_07260	hhp-HPSH112_07265	hhp-HPSH112_07270
hhp-HPSH112_07285
hhp-HPSH112_07290
hhp-HPSH112_07295	hhp-HPSH112_07300	hhp-HPSH112_07305	hhp-HPSH112_07310	hhp-HPSH112_07315	hhp-HPSH112_07320
hhp-HPSH112_07325	hhp-HPSH112_07330	hhp-HPSH112_07335	hhp-HPSH112_07340	hhp-HPSH112_07345	hhp-HPSH112_07350
hhp-HPSH112_07355
hhp-HPSH112_07360
hhp-HPSH112_07380	hhp-HPSH112_07375	hhp-HPSH112_07370	hhp-HPSH112_07365
hhp-HPSH112_07395	hhp-HPSH112_07390	hhp-HPSH112_07385
hhp-HPSH112_07400
hhp-HPSH112_07425	hhp-HPSH112_07420	hhp-HPSH112_07415	hhp-HPSH112_07410	hhp-HPSH112_07405
hhp-HPSH112_07430
hhp-HPSH112_07440	hhp-HPSH112_07435
hhp-HPSH112_07445
hhp-HPSH112_07545	hhp-HPSH112_07540	hhp-HPSH112_07535	hhp-HPSH112_07530	hhp-HPSH112_07525	hhp-HPSH112_07520	hhp-HPSH112_07515	hhp-HPSH112_07510	hhp-HPSH112_07505	hhp-HPSH112_07500	hhp-HPSH112_07495	hhp-HPSH112_07490	hhp-HPSH112_07485	hhp-HPSH112_07480	hhp-HPSH112_07475	hhp-HPSH112_07470	hhp-HPSH112_07465	hhp-HPSH112_07460	hhp-HPSH112_07455	hhp-HPSH112_07450
hhp-HPSH112_07550
hhp-HPSH112_07555	hhp-HPSH112_07560	hhp-HPSH112_07565	hhp-HPSH112_07570	hhp-HPSH112_07575	hhp-HPSH112_07580
hhp-HPSH112_07585	hhp-HPSH112_07590
hhp-HPSH112_07600	hhp-HPSH112_07595
hhp-HPSH112_07605
hhp-HPSH112_07625	hhp-HPSH112_07620	hhp-HPSH112_07615	hhp-HPSH112_07610
hhp-HPSH112_07630
hhp-HPSH112_07635
hhp-HPSH112_07640	hhp-HPSH112_07645	hhp-HPSH112_07650	hhp-HPSH112_07655
hhp-HPSH112_07660
hhp-HPSH112_07665
hhp-HPSH112_07670
hhp-HPSH112_07690	hhp-HPSH112_07685	hhp-HPSH112_07680	hhp-HPSH112_07675
hhp-HPSH112_07695	hhp-HPSH112_07700
hhp-HPSH112_07705
hhp-HPSH112_07710
hhp-HPSH112_07715
hhp-HPSH112_07720	hhp-HPSH112_07725	hhp-HPSH112_07730	hhp-HPSH112_07735
hhp-HPSH112_07740
hhp-HPSH112_07750	hhp-HPSH112_07745
hhp-HPSH112_07765	hhp-HPSH112_07770
hhp-HPSH112_07775
hhp-HPSH112_07780
hhp-HPSH112_07785
hhp-HPSH112_07800
hhp-HPSH112_07805	hhp-HPSH112_07810	hhp-HPSH112_07815	hhp-HPSH112_07820
hhp-HPSH112_07825	hhp-HPSH112_07830
hhp-HPSH112_07835	hhp-HPSH112_07840
hhp-HPSH112_07845
hhp-HPSH112_07855	hhp-HPSH112_07850
hhp-HPSH112_07860	hhp-HPSH112_07865	hhp-HPSH112_07870	hhp-HPSH112_07875
hhp-HPSH112_07880	hhp-HPSH112_07885
hhp-HPSH112_07895	hhp-HPSH112_07890
hhp-HPSH112_07915	hhp-HPSH112_07910
hhp-HPSH112_07920
hhp-HPSH112_07925	hhp-HPSH112_07930	hhp-HPSH112_07935	hhp-HPSH112_07940	hhp-HPSH112_07945	hhp-HPSH112_07950	hhp-HPSH112_07955	hhp-HPSH112_07960	hhp-HPSH112_07965	hhp-HPSH112_07970	hhp-HPSH112_07975	hhp-HPSH112_07980	hhp-HPSH112_07985
hhp-HPSH112_07990	hhp-HPSH112_07995	hhp-HPSH112_08000
hhp-HPSH112_08015
hhp-HPSH112_08030	hhp-HPSH112_08025	hhp-HPSH112_08020
hhp-HPSH112_08035
hhp-HPSH112_08045	hhp-HPSH112_08040
hhp-HPSH112_08050	hhp-HPSH112_08055
hhp-HPSH112_08095	hhp-HPSH112_08090	hhp-HPSH112_08085	hhp-HPSH112_08080	hhp-HPSH112_08075	hhp-HPSH112_08070	hhp-HPSH112_08065	hhp-HPSH112_08060
hhp-HPSH112_08100
hhp-HPSH112_08105	hhp-HPSH112_08110	hhp-HPSH112_08115	hhp-HPSH112_08120
hhp-HPSH112_08135	hhp-HPSH112_08130	hhp-HPSH112_08125
hhp-HPSH112_08140	hhp-HPSH112_08145
hhp-HPSH112_08150
hhp-HPSH112_08155
hhp-HPSH112_08165	hhp-HPSH112_08160
hhp-HPSH112_08170
hhp-HPSH112_08175
hhp-HPSH112_r08258
hhp-HPSH112_r08260
hhp-HPSH112_r08262	hhp-HPSH112_r08254
hhp-HPSH112_r08264	hhp-HPSH112_r08256
hhp-HPSH112_t08190	hhp-HPSH112_t08188	hhp-HPSH112_t08186	hhp-HPSH112_t08184	hhp-HPSH112_t08182
hhp-HPSH112_t08194
hhp-HPSH112_t08196
hhp-HPSH112_t08198
hhp-HPSH112_t08200
hhp-HPSH112_t08204
hhp-HPSH112_t08212	hhp-HPSH112_t08210
hhp-HPSH112_t08214	hhp-HPSH112_04905
hhp-HPSH112_t08216	hhp-HPSH112_t08218	hhp-HPSH112_t08220
hhp-HPSH112_t08228	hhp-HPSH112_t08226	hhp-HPSH112_t08224	hhp-HPSH112_t08222
hhp-HPSH112_t08230
hhp-HPSH112_t08232	hhp-HPSH112_t08234
hhp-HPSH112_t08236
hhp-HPSH112_t08246	hhp-HPSH112_t08244	hhp-HPSH112_t08242	hhp-HPSH112_t08240
hhp-HPSH112_t08250	hhp-HPSH112_t08248
hhp-HPSH112_t08252
