# Supplementary material for: Divide and conquer: genetics, mechanism, and evolution of the ferrous iron transporter Feo in Helicobacter pylori
Source: Front Microbiol. 2023 Jul 4;14:1219359. doi: 10.3389/fmicb.2023.1219359 (PMC10353542; doi:10.3389/fmicb.2023.1219359)
Supplement: Supplementary file 4 [file Data_Sheet_4.xlsx]

## Sheet: Sheet1
Supplementary Table 4. Accession numbers for the sequences (genomes, genes, and proteins) used in this study
Helicobacter species	Strain name	Host origina	Accession number	feoA locus tag	FeoA protein sequence	feoB locus tag	FeoB protein sequence	Operon?b	duf locus tag	duf-feoA cluster?c	RpoB protein sequence	RpoC protein sequenced
Aliarcobacter butzleri	ED-1	free living	NC_017187.1	ABED_RS02705 ABED_RS08590	WP_004510618.1 WP_004511231.1	ABED_RS02700 ABED_RS08595	WP_014468295.1 WP_014469225.1	YES	ABED_RS06235	NO	WP_014469242.1	WP_014469241.1
Arcobacter nitrofigilis	DSM 7299	cordgrass	NC_014166.1	ARNIT_RS02810 ARNIT_RS12220	WP_013134371.1 WP_013136243.1	ARNIT_RS02805 ARNIT_RS12225	WP_013134370.1 WP_013136244.1	YES	ARNIT_RS09555	NO	WP_013136410.1_2594	WP_013136409.1
Campylobacter coli	CC20JX12	meat	CP109813.1	OH128_02055	UYU13092.1	OH128_02050	UYU13091.1	YES	OH128_06275	NO	UYU12293.1	OH128_06465
Campylobacter fetus subsp. Venerealis	01/165	bovine	CP014568.1	CFVI01165_RS06695	WP_002850087.1	CFVI01165_RS06700	WP_024305387.1	YES	CFVI01165_RS04670	NO	WP_011732163.1	WP_011732162.1
Campylobacter jejuni subsp. Jejuni	NCTC11168	human	NC_002163.1	Cj1397	YP_002344780.1	Cj1398	YP_002344781.1	YES	Cj0530	NO	YP_002343912.1	YP_002343913.1
Campylobacter sputorum bv. Paraureolyticus	LMG 17589	bovine	NZ_CP019684.1	CSPARA_RS06200 CSPARA_RS08345	WP_089189629.1 WP_089183199.1	CSPARA_RS06195 CSPARA_RS08350	WP_089189628.1 WP_089189901.1	YES	CSPARA_RS06170	NO	WP_089189088.1
Helicobacter acinonychis	Str Sheeba	sheetah	AM260522	Hac_1426	CAK00154.1	Hac_0866	CAJ99648.1	NO	Hac_1425	YES	CAK00290.1
Helicobacter ailurogastricus	ASB7	cat	CDMG00000000	CRF53096.1	CRF53096.1	CRF51994.1	CRF51994.1	NO	CRF53097.1	YES	WP_053945338.1
Helicobacter bilis	ATCC 43879	human	ACDN00000000	HRAG_01027	EEO23970.2	HRAG_01226	EEO24169.1	NO	HRAG_01108	NO	EEO22963.1
Helicobacter bilis	WiWa	rodent	AQFW00000000	C826_02091	EMZ37526.1	C826_02144	EMZ37282.1	NO	C826_01178	NO	EMZ40083.1
Helicobacter bilis	Misouri	rodent	JRPH00000000	LS77_007920	TLE03851.1	LS77_008730	TLE03581.1	NO	LS77_005935	NO	TLE05523.1
Helicobacter bilis	ATCC 49314	sheep	JRPI00000000	LS78_009990	TLE07309.1	LS78_010500	TLE07210.1	NO	LS78_006845	NO	TLE09880.1
Helicobacter bilis	AAQJH	human	NZ_CP019645.1	XJ32_RS09065	WP_254422341.1	XJ32_RS07215	WP_077388838.1	NO	XJ32_RS10250	NO	WP_077388465.1
Helicobacter bizzozeronii	CCUG 35545	dog	CAGP00000000	HBZS_117810	CCF81330.1	HBZS_123430	CCF81892.1 CCF81891.1	NO	HBZS_117820	YES	CCF81208.1 - 13.1
Helicobacter bizzozeronii	CIII	human	FR871757	HBZC1_16020	CCB80588.1	HBZC1_11370	CCB80123.1	NO	HBZC1_16030	YES	CCB79480 - 82
Helicobacter canadensis	MGYG-HGUT-01348	human	NZ_LR698957.1	FXY07_RS06385	WP_006656283.1	FXY07_RS06390	WP_006656925.1	YES	FXY07_RS05130	NO	WP_006655947.1
Helicobacter canis	NCTC 12740	human	AZJJ00000000	HMPREF2087_00375	ETD27457.1	HMPREF2087_00991	ETD26606.1	NO	HMPREF2087_01286	NO	ETD27414.1
Helicobacter canis	MGYG-HGUT-01463	human	NZ_LR698964.1	FXY39_RS01875	WP_023929284.1	FXY39_RS04945	WP_023929935.1	NO	FXY39_RS06425	NO	WP_023929240.1
Helicobacter cetorum	MIT 99-5656	dolphin	NC_017735.1	HCD_RS01320	WP_014658824.1	HCD_RS05205	WP_014659528.1	NO	HCD_RS01315	YES	WP_014659104.1
Helicobacter cetorum	MIT 00-7128	whale	CP003479	HCW_06205	AFI04501.1	HCW_04505	AFI04168.1	NO	HCW_06200	YES	AFI04964.1
Helicobacter cetorum	MIT 99-5656	dolphin	CP003481	HCD_01325	AFI05297.1	HCD_05180	AFI06038.1	NO	HCD_01320	YES	AFI05590.1
Helicobacter cinaedi	PAGU611	human	AP012344	HCN_1581	BAM12775.1	HCN_0802	BAM12058.1	NO	HCN_1582	YES	BAM12714.1
Helicobacter cinaedi	ATCC_BAA_847	human	AP012492	HCBAA847_1808	BAM33028.1	HCBAA847_1185	BAM32419.1	NO	HCBAA847_1809	YES	BAM32962.1
Helicobacter felis	ATCC 49179	cat	FQ670179	HFELIS_01110	CBY82195.1	HFELIS_08710	CBY82955.1	NO	HFELIS_01100	YES	CBY82620.1
Helicobacter fennelliae	MR Y12-0050	human	BASD00000000	HFN_0316	GAD19185.1	HFN_2461	GAD18533.1	NO	HFN_2316	NO	GAD18264.1
Helicobacter heilmannii	ASB1.4	cat	HE984298.2	BN341_4480	CCM12187.1	BN341_1080	CCM11778.1	NO	BN341_4470	YES	CCM73631.1
Helicobacter hepaticus	ATCC 51449	mice	AE017125	HH_1574	AAP78171.1	HH_0033	AAP76630.1	NO	HH_1573	YES	AAP76958.1
Helicobacter himalayensis	YS1	Marmot	NZ_CP014991.1	A3217_RS03470	WP_066387980.1	A3217_RS04385	WP_066388417.1	NO	A3217_RS04250	NO	WP_066388120.1
Helicobacter macacae	MIT 99-5501	Rhesus macaque	AZJI00000000	HMPREF2086_00880	ETD24132.1	HMPREF2086_00982	ETD24232.1	NO	HMPREF2086_01052	NO	ETD22522.1
Helicobacter muridarum	ST1	mouse	JRPD00000000	LS73_006580	TLD99845.1	LS73_004680	TLE00481.1	NO	LS73_008880	NO	TLE01411.1
Helicobacter mustelae	12198	ferret	FN555004	HMU04780	CBG39739.1	HMU00740	CBG39338.1	NO	HMU04770	YES	CBG39581.1
Helicobacter mustelae	NCTC12198	ferret	NZ_LS483446.1	DQN48_RS02610	WP_013022829.1	DQN48_RS00395	WP_013022436.1	NO	DQN48_RS02605	YES	WP_013022673.1
Helicobacter pametensis	ATCC 51478	bird	JADE00000000	T391_RS0100955	WP_027326771.1	T391_RS0106310	WP_027327623.1	NO	T391_RS0100960	YES	WP_027326824.1
Helicobacter pullorum	NCTC13154	chicken	NZ_LR134509.1	EL247_RS03545	WP_005023158.1	EL247_RS03540	WP_104745661.1	YES	EL247_RS03655	NO	WP_172594063.1
Helicobacter pylori	G27	human	NC_011333.1	HPG27_RS02845	WP_000174130.1	HPG27_RS03330	WP_041201363.1	NO	HPG27_RS02850	YES	WP_000037807.1
Helicobacter pylori	26695	human	NC_018939.1	C694_RS03025	WP_000174130.1	C694_RS03515	WP_000659176.1	NO	C694_RS03030	YES	WP_000037869.1
Helicobacter pylori	LIM-001	human	NZ_CP051541.1	HG574_RS02940	WP_120837891.1	HG574_RS03455	WP_202145319.1	NO	HG574_RS02945	YES	WP_202144629.1
Helicobacter pylori	ATCC43504	human	NZ_AP017632.1	HPATCC43504_RS03890	WP_021307080.1	HPATCC43504_RS04380**		NO	HPATCC43504_RS03895	YES	WP_108169787.1
Helicobacter pylori	J99	human	NZ_CP011330.1	YH61_RS02125	WP_000174108.1	YH61_RS01645	WP_000658740.1	NO	YH61_RS02120	YES	WP_046656238.1
Helicobacter pylori	ASHA-001	human	NZ_CP051290.1	HGI43_RS03660	WP_000174157.1	HGI43_RS03175	WP_202135921.1	NO	HGI43_RS03655**	YES	WP_202135417.1
Helicobacter pylori	PUNO-001	human	NZ_CP051502.1	HG565_RS04210	WP_000174137.1	HG565_RS03745	WP_202169961.1	NO	HG565_RS04205	YES	WP_202169261.1
Helicobacter pylori	SHIM-002	human	NZ_CP051507.1	HG560_RS03970	WP_000174157.1	HG560_RS03490	WP_014662235.1	NO	HG560_RS03965	YES	WP_202170272.1
Helicobacter sanguini	MIT 97-6194	cotton-top tamarins	JRMP00000000	LS64_001290	TLD95525.1	LS64_006380	TLD94335.1	NO	LS64_005545	NO	TLD95964.1
Helicobacter japonicus	MIT 01-6451	mice	JRMQ00000000	LS65_003400	TLE02199.1	LS65_004555	TLE02092.1	NO	LS65_003405	YES	TLE00106.1
Helicobacter sp.	MIT 03-1614	mice	JRMS00000000	LS66_005470	TLD88974.1	LS66_006465	TLD88520.1	NO	LS66_005475	YES	TLD87466.1
Helicobacter sp.	MIT 03-1616	mice	JROY00000000	LS67_005380	TLD88385.1	LS67_002755	TLD89374.1	NO	LS67_005375	YES	TLD87404.1
Helicobacter sp.	MIT 05-5293	mice	JROZ00000000	LS68_007475	TLD80567.1	LS68_007110	TLD80509.1	NO	LS68_007480	YES	TLD80431.1
Helicobacter sp.	MIT 05-5294	rodent	JRPA00000000	LS69_008370	TLD85651.1	LS69_008365	TLD85650.1	YES	LS69_001730	NO	TLD86347.1
Helicobacter sp.	MIT 11-5569	mice	JRPB00000000	LS70_001045	TLD85167.1	LS70_001050	TLD85168.1	YES	LS70_000825	NO	TLD82683.1
Helicobacter jaachi	MIT 09-6949	rodent	JRPR00000000	LS71_001800	TLD97869.1	LS71_006940	TLD96200.1	NO	LS71_001795	YES	TLD97696.1
Helicobacter suis	NHP19-0020	pig	AP023036.1	NHP190020_11130	BCD46074.1	NHP190020_13800	BCD46341.1	NO	NHP190020_11140	YES	BCD45788.1
Helicobacter suis	NHP19-4022	human	NZ_AP023046.1	HXS61_RS03565	WP_034375066.1	HXS61_RS06085	WP_176486477.1	NO	HXS61_RS03570	YES	WP_104741240.1
Helicobacter trogontum	ATCC 700114	rat	JRPL00000000	LS81_007715	TLD82542.1	LS81_006640	TLD82830.1	NO	LS81_008980	NO	TLD84821.1
Helicobacter typhlonius	MIT 98-6810	mice	JRPF00000000	LS75_000770	TLD79506.1	LS75_004730	TLD78622.1	NO	LS75_000775	YES	TLD77898.1
Helicobacter winghamensis	2015D-0170	N/A	NZ_CP063087.1	A0Z60_RS01175	WP_006803325.1	A0Z60_RS01170	WP_101312965.1	YES	A0Z60_RS03555	NO	WP_197550191.1
Sulfuricurvum kujiense	DSM 16994	free living	NC_014762.1	SULKU_RS02800	WP_013459415.1	SULKU_RS02805	WP_013459416.1	YES	SULKU_RS07380	NO	WP_013461127.	WP_013461126.1
Sulfurimonas autotrophica	DSM 16294	free living	NC_014506.1	SAUT_RS02625 SAUT_RS02525	WP_013326329.1 WP_013326309.1	SAUT_RS02630 SAUT_RS02530	WP_013326330.1 WP_013326310.1	YES	SAUT_RS05665	NO	WP_013326123.1	WP_013326124.1
Sulfurospirillum multivorans	DSM 12446	free living	NZ_CP007201.1	SMUL_RS13530 SMUL_RS11065	WP_025345791.1 WP_025345322.1	SMUL_RS13535 SMUL_RS11060	WP_025345792.1 WP_025345321.1	YES	SMUL_RS07150	NO	WP_025343672	WP_025343673.1
Sulfurovum lithotrophicum	ATCC BAA-797	free living	NZ_CP011308.1	YH65_RS06270 YH65_RS07635	WP_046551124.1 WP_046551353.1	YH65_RS06265 YH65_RS07630	WP_046551123.1 WP_046551352.1	YES	YH65_RS04305	NO	WP_046550273.1	WP_046551950.1
Wolinella succinogenes	DSM 1740	bovine	NC_005090.1	WS_RS04580	WP_011138854.1	WS_RS04585	WP_011138855.1	YES	WS_RS05100	NO	WP_011138407.1
a As reported in the corresponding genome NCBI entry
b Indicates whether feoA and feoB are arranged in an operon-like cluster
c Indicates the duf gene is encoded next to feoA
d The amino acid sequence of RpoC is referred here when RpoC is synthesized as a separate protein from RpoB.
